# Supplementary material for: Landscape analysis of nutrition services at Primary Health Care Units (PHCUs) in four districts of Ethiopia
Source: PLoS One. 2020 Dec 3;15(12):e0243240. doi: 10.1371/journal.pone.0243240 (PMC7714176; doi:10.1371/journal.pone.0243240)
Supplement: S1 Dataset — (XLSX) [file pone.0243240.s001.xlsx]

## Sheet: Logistic HC
id	v1woreda	imu101	imu102	imu103	imu105	imu115	imu116	imu120	imnci101	imnci102	imnci103	imnci105	imnci115	imnci116	imnci120	anc101	anc102	anc103	anc104	anc107	anc111	del101	del102	del103	del106	del107	del108	del109	del110	del111	del112	drug101	drug103	drug105	drug106	drug107	drug110	durg111	durg112	drug114	drug115
1	K	a	n	n	a	a	a	n	a	n	a	a	a	a	n	a	a	a	a	n	n	n	a	a	a	n	a	a	n	n	n	a	a	a	a	n	a	a	n	a	a
2	K	a	n	n	a	a	a	n	a	a	n	a	a	a	n	a	a	a	a	n	a	n	a	a	a	n	a	a	n	n	n	a	a	a	a	n	a	a	n	a	a
3	K	a	n	n	a	a	a	n	a	n	a	a	a	a	n	a	a	n	a	n	n	n	n	a	a	n	a	a	n	n	n	a	n	a	n	n	a	a	n	a	a
4	K	a	n	n	n	a	a	n	a	n	a	a	a	a	n	a	a	a	a	n	a	n	a	a	a	n	n	a	n	n	n	a	a	a	a	a	a	a	a	a	a
5	K	a	n	n	n	a	a	n	a	n	a	a	a	a	n	a	a	a	a	n	a	n	n	a	a	n	a	a	n	n	n	a	a	a	a	n	a	a	n	a	a
1	A	a	n	n	n	a	a	n	a	n	n	a	a	a	n	a	n	n	a	n	a	a	n	a	a	a	n	n	n	n	n	a	a	a	a	a	a	a	n	a	a
2	A	a	a	a	a	a	a	n	a	a	a	a	a	a	a	a	n	a	a	n	a	a	a	a	a	n	n	n	n	n	n	a	a	n	n	a	a	a	n	a	a
3	A	a	n	n	a	a	a	a	a	a	a	a	a	a	n	a	a	n	a	n	a	a	n	a	a	n	n	n	n	n	n	a	a	n	n	a	a	a	n	a	a
4	A	n	n	n	n	a	a	a	a	a	a	a	a	a	a	a	a	a	a	n	a	a	a	a	a	n	a	n	n	n	n	a	a	n	n	a	a	a	n	a	a
5	A	a	n	n	a	a	a	n	a	a	a	a	a	a	a	a	n	n	a	n	a	a	n	a	a	n	a	a	n	n	n	n	a	n	n	a	a	a	n	a	a
1	R	a	a	a	a	a	a	a	a	a	a	a	a	a	a	a	a	a	a	a	n	a	a	a	a	a	a	a	a	a	a	a	a	a	n	n	a	a	n	a	a
2	R	a	a	a	a	a	a	a	a	a	a	a	a	a	n	a	a	a	a	a	a	a	a	a	a	a	a	a	a	a	a	a	n	n	n	n	a	a	n	a	a
3	R	a	a	a	a	a	a	a	a	a	a	a	a	a	a	a	a	a	a	a	a	a	a	a	a	a	a	a	a	a	a	a	a	n	n	a	a	a	n	a	a
4	R	a	a	a	a	a	a	a	a	a	a	a	a	a	a	a	a	a	a	a	n	a	a	a	a	a	a	a	a	a	a	a	a	n	n	a	a	a	n	a	a
5	R	a	a	a	a	a	a	a	a	a	a	a	a	a	a	a	a	a	a	a	n	a	a	a	a	a	a	a	a	a	a	a	a	n	n	a	a	a	n	a	a
6	R	a	a	a	a	a	a	a	a	a	a	a	a	a	a	a	a	a	a	a	n	a	a	a	a	a	a	a	a	a	a	a	a	a	n	a	a	a	n	a	a
7	R	a	a	a	a	a	a	a	a	a	a	a	a	a	a	a	a	a	a	a	n	a	a	a	a	a	a	a	a	a	a	a	a	n	n	a	a	a	n	a	a
8	R	a	a	a	a	a	a	a	a	a	a	a	a	a	a	a	a	a	a	a	n	a	a	a	a	a	a	a	a	a	a	a	a	n	n	a	a	a	n	a	a
1	o	a	a	a	a	a	a	n	a	a	a	a	a	a	n	a	n	a	a	n	a	n	a	a	a	a	n	n	n	n	a	n	a	n	n	a	a	a	n	a	a
2	o	a	a	a	a	a	a	n	a	a	a	a	a	a	n	a	a	a	a	n	n	a	a	a	a	n	n	n	n	n	n	n	a	n	n	n	a	a	n	a	a
3	o	n	a	a	a	a	a	n	n	a	a	a	a	a	n	a	a	a	a	n	n	n	n	a	a	n	n	n	n	n	n	n	a	a	a	a	a	a	n	a	a
4	o	a	a	a	a	a	a	n	a	a	a	a	a	a	n	a	a	a	a	n	a	a	a	a	a	n	n	n	n	a	a	n	a	a	a	a	a	a	n	a	a
5	o	n	a	a	a	a	a	n	n	a	a	a	a	a	n	a	n	a	a	n	a	a	n	a	a	n	n	n	n	n	n	n	a	n	a	a	a	a	n	a	a

## Sheet: Logistic HP
id	v1woreda	imu101	imu102	imu103	imu105	imu106	imu113	imu115	imu116	imu120	imu121	anc104	del106	drug101	drug103	drug107	drug110	durg111	durg112	drug114	drug115
6	K	a	a	n	a	n	n	a	a	n	a	a	n	a	a	n	a	a	n	a	a
7	K	a	a	n	a	n	n	a	a	n	a	a	n	a	a	n	a	a	n	a	a
8	K	a	a	n	a	n	a	a	n	n	n	a	a	a	n	n	a	a	n	a	a
9	K	a	a	n	a	n	a	a	a	n	a	a	a	a	a	a	a	a	n	a	a
10	K	a	a	n	a	n	a	a	a	n	n	a	a	a	a	a	n	a	n	a	a
11	K	n	a	a	a	a	a	a	a	n	n	a	a	a	a	n	a	a	n	a	a
12	K	a	a	n	a	a	a	a	a	n	n	a	a	a	a	n	n	n	n	a	a
6	A	a	a	n	a	n	n	a	a	n	n	a	n	n	a	n	a	a	n	a	a
7	A	a	a	n	a	n	n	a	a	n	n	a	n	a	a	n	a	a	n	a	a
8	A	a	a	n	a	n	n	a	a	n	n	a	a	a	a	n	a	a	n	a	n
9	A	a	n	n	a	n	n	a	a	n	n	a	a	a	a	a	a	a	n	a	a
10	A	a	a	n	a	n	a	a	a	n	n	a	n	a	n	n	a	a	n	a	a
11	A	a	n	n	a	n	n	a	a	n	n	a	a	a	a	n	a	a	n	a	a
12	A	a	a	n	a	n	n	a	a	n	n	a	n	a	a	n	a	a	n	a	n
13	A	a	a	n	a	n	a	a	a	n	n	a	n	a	a	n	a	a	n	a	a
14	A	a	n	n	a	n	n	a	a	n	n	a	n	a	a	a	a	a	n	a	a
9	R	a	a	a	a	a	a	a	a	a	a	a	a	a	a	a	a	a	a	a	a
10	R	a	a	a	a	a	a	a	a	a	a	a	a	a	a	a	a	a	a	a	a
11	R	a	a	a	a	a	a	a	a	a	a	a	a	a	a	a	a	a	a	a	a
12	R	a	a	a	a	n	a	a	a	a	a	a	a	a	a	a	a	a	a	a	a
13	R	a	a	a	a	n	a	a	a	a	a	a	a	a	a	a	a	a	a	a	a
13	R	a	a	a	a	n	a	a	a	a	a	a	a	a	a	a	a	a	a	a	a
14	R	a	a	a	a	n	a	a	a	a	a	a	a	a	a	a	a	a	a	a	a
6	o	a	a	a	a	n	a	n	a	n	a	a	n	a	n	a	a	a	n	a	a
7	o	a	a	n	a	n	a	n	a	n	a	n	n	a	a	a	a	a	n	a	a
9	o	a	a	n	a	n	a	a	n	n	a	a	n	n	a	a	a	a	n	a	a
9	o	a	n	n	a	n	a	n	a	n	a	a	n	n	a	a	a	a	n	a	a
10	o	a	a	a	a	n	n	a	a	a	a	n	n	a	a	n	a	a	n	a	a
11	o	a	a	a	a	n	a	n	a	n	a	n	n	a	a	a	a	a	n	a	a
12	o	a	a	a	a	n	a	n	a	n	n	n	n	a	a	a	a	a	n	a	a
13	o	a	n	n	a	n	a	n	a	n	a	n	n	a	a	a	n	a	n	a	a
14	o	a	a	a	a	a	a	a	a	a	a	n	n	a	a	a	a	a	n	a	a
15	o	a	a	n	a	n	a	a	n	n	a	a	n	n	a	a	a	a	n	a	a

## Sheet: IMNCI
id	v1woreda	v2age	v3sex	v4level	v5training	age	v107	v109	v110	v111	v112	v113	v114	v116a	v116b	v116c	v116d	v117	v118	v119	v125	v126	v127	v137	v138	v139	v140	v141	v142	v143	v144	v145	v146
1	o	38	m	c	y	< 6 months	n	n	n	n	n	n	n	n	n	n	n	n	n	n	n	n	n	1	1	1	1	n	n	n	n	n	1
2	o	27	f	c	0	< 6 months	n	n	n	n	n	N	N	N	N	N	N	n	n	1	n	n	n	1	n	n	1	n	n	n	n	n	1
3	o	24	m	c	y	< 6 months	1	1	1	n	n	n	n	n	n	n	n	1	1	n	n	n	n	1	1	1	n	n	n	n	n	n	1
4	o	30	f	H	y	< 6 months	1	1	1	n	n	n	n	n	n	n	n	n	n	n	1	n	n	1	1	1	1	1	n	n	n	n	1
5	o					< 6 months	1	1	n	n	n	n	n	n	n	n	n	1	n	n	1	n	n	1	1	1	1	n	n	n	n	n	1
6	o					< 6 months	1	1	n	n	1	n	1	1	1	1	1	1	n	n	1	n	n	1	1	1	1	n	n	n	n	n	1
7	o	26	f	H	y	< 6 months	1	1	1	n	1	n	n	n	n	n	n	1	n	n	n	n	n	1	1	1	n	n	1	1	1	1	1
8	o	22	f	C	0	< 6 months	n	n	n	n	n	N	N	N	N	N	N	n	n	1	n	n	n	1	1	1	1	n	n	n	n	n	1
9	o	25	f	H	y	< 6 months	n	n	n	n	n	N	N	N	N	N	N	n	n	1	n	n	n	1	n	n	1	n	n	n	n	n	1
10	o	28	f	H	y	< 6 months	n	n	n	n	n	N	N	N	N	N	N	n	n	1	n	n	n	1	1	1	1	1	1	1	1	1	1
11	o	30	f	H	y	< 6 months	1	1	n	n	1	n	n	1	1	1	1	n	n	n	1	n	n	1	1	1	1	1	1	1	1	1	1
12	o					< 6 months	1	1	n	n	n	n	n	1	1	1	1	n	n	n	1	n	n	1	1	1	1	1	1	1	1	1	1
13	o					< 6 months	1	1	n	1	n	n	n	1	1	1	1	n	n	n	1	n	n	1	1	1	1	1	1	1	1	1	1
14	o	24	f	c	y	< 6 months	n	n	n	n	n	n	n	n	n	n	n	n	n	n	n	n	n	1	1	1	1	n	n	n	n	n	1
15	o					< 6 months	n	n	n	n	n	n	n	n	n	n	n	n	n	n	n	n	n	1	1	1	1	n	n	n	n	n	1
16	o					< 6 months	n	n	n	n	n	n	n	n	n	n	n	n	n	n	n	n	n	1	1	1	1	n	n	n	n	n	1
17	o	24	f	c	0	< 6 months	n	n	n	n	n	n	n	n	n	n	n	n	n	n	n	n	n	1	1	1	1	n	n	n	n	n	n
18	o	26	f	H	y	< 6 months	n	n	n	n	n	n	n	n	n	n	n	n	n	n	n	n	n	1	1	1	1	n	n	n	n	n	1
1	K	32	f	B	y	< 6 months	n	n	n	n	n	n	n	n	n	n	n	n	n	n	n	n	n	1	1	n	1	n	n	n	N	N	1
2	K	33	f	B	y	< 6 months	n	n	n	n	n	n	n	n	n	n	n	n	n	n	n	n	n	n	n	n	n	n	n	n	n	n	n
3	K					< 6 months	n	n	n	n	n	n	n	n	n	n	n	n	n	n	n	n	n	1	1	n	n	n	n	n	n	N	1
4	K					< 6 months	n	n	n	n	n	n	n	n	n	n	n	n	n	n	n	n	n	1	1	1	1	1	n	N	N	N	n
5	K					< 6 months	n	n	n	n	n	n	n	n	n	n	n	n	n	n	n	n	n	1	1	1	1	n	n	N	N	N	1
6	K					< 6 months	n	n	n	n	n	n	n	n	n	n	n	n	n	n	n	n	n	1	1	1	n	n	n	N	N	N	1
7	K	31	f	H	y	< 6 months	n	n	n	n	n	n	n	n	n	n	n	n	n	n	n	n	n	n	n	n	n	n	n	n	n	n	1
8	K					< 6 months	n	n	n	n	n	n	n	n	n	n	n	n	n	n	n	n	n	n	n	n	n	n	n	n	n	n	1
9	K					< 6 months	n	n	n	n	n	n	n	n	n	n	n	n	n	n	n	n	n	n	n	n	n	n	n	n	n	n	1
10	K					< 6 months	n	n	n	n	n	n	n	n	n	n	n	n	n	n	n	n	n	1	1	n	1	n	n	n	n	N	1
11	K	27	f	H	y	< 6 months	1	1	1	1	1	1	1	n	n	n	n	n	n	n	n	n	1	1	1	1	1	n	n	N	N	N	n
12	K					< 6 months	n	n	n	n	n	n	n	n	n	n	n	n	n	n	n	n	n	1	1	1	1	n	n	N	n	n	n
13	K					> 6 months	N	N	n	n	n	n	n	n	n	n	n	n	n	n	n	n	n	1	1	n	1	n	n	N	N	N	n
14	K					< 6 months	n	n	n	n	n	n	n	n	n	n	n	n	n	n	n	n	n	1	1	n	1	n	n	n	N	N	n
15	K					< 6 months	n	n	n	n	n	n	n	n	n	n	n	n	n	n	n	n	n	1	1	1	1	n	n	n	n	n	n
16	K	25	f	H	y	> 6 months	N	N	n	n	N	n	n	n	n	n	n	n	n	n	n	n	n	1	1	1	1	n	n	N	n	n	1
17	K	28	f	H	y	< 6 months	n	n	n	n	n	n	n	n	n	n	n	n	n	n	n	n	n	1	1	1	1	n	n	N	N	N	1
18	K	25	f	H	y	> 6 months	N	N	n	n	n	n	n	n	n	n	n	n	n	n	n	n	n	1	1	1	1	n	n	n	n	N	1
19	K	27	f	H	y	< 6 months	n	n	n	n	n	n	n	n	n	n	n	n	n	n	n	n	n	1	1	1	1	n	n	n	n	n	1
20	K	43	m	c	0	< 6 months	n	n	n	n	n	n	n	n	n	n	n	n	n	n	n	n	n	1	1	1	1	n	n	N	n	n	1
21	K					< 6 months	n	n	n	n	n	n	n	n	n	n	n	n	n	n	n	n	n	1	1	n	1	n	n	N	n	n	1
22	K	29	m	B	y	< 6 months	1	n	n	n	n	n	n	n	n	n	n	n	n	n	n	n	n	1	1	1	1	n	n	n	n	n	1
23	K					< 6 months	n	n	n	n	n	n	n	n	n	n	n	n	n	n	n	n	n	1	1	1	1	1	n	N	N	N	1
24	K	23	f	c	0	< 6 months	n	n	n	n	n	n	n	n	n	n	n	n	n	n	n	n	n	1	1	1	1	n	n	N	n	n	1
25	K					< 6 months	n	n	n	n	n	n	n	n	n	n	n	n	n	n	n	n	n	1	1	n	1	n	n	N	n	N	1
1	A	30	f	c	0	< 6 months	n	n	n	n	n	n	n	n	n	n	n	n	n	n	1	n	n	n	n	n	n	n	n	n	n	n	n
2	A					< 6 months	1	n	n	n	n	n	n	n	n	n	n	n	n	n	n	n	n	n	n	n	n	n	n	n	n	n	n
3	A	29	m	B	0	< 6 months	n	n	n	n	n	n	n	n	n	n	n	n	n	n	1	n	n	1	1	1	1	n	n	n	n	n	n
4	A	31	m	c	0	< 6 months	n	n	n	n	n	n	n	n	n	n	n	n	n	n	1	n	n	n	n	n	n	n	n	n	n	n	n
5	A					< 6 months	n	n	n	n	n	n	n	n	n	n	n	n	n	n	1	n	n	n	n	n	n	n	n	n	n	n	n
6	A	34	f	c	y	< 6 months	n	n	n	n	n	n	n	n	n	n	n	n	n	n	1	n	1	n	n	n	n	n	n	n	n	n	n
7	A	23	m	c	0	< 6 months	n	n	n	n	n	n	n	n	n	n	n	n	n	n	n	n	n	n	n	n	n	n	n	n	n	n	n
8	A					< 6 months	n	n	n	n	n	n	n	n	n	n	n	n	n	n	1	n	n	n	n	n	n	n	n	n	n	n	n
9	A	26	m	c	0	< 6 months	n	n	n	n	n	n	n	n	n	n	n	n	n	n	n	n	n	n	n	n	n	n	n	n	n	n	n
10	A	23	m	c	0	< 6 months	n	n	n	n	n	n	n	n	n	n	n	n	n	n	n	n	n	n	n	n	n	n	n	n	n	n	n
11	A	37	m	c	0	< 6 months	n	n	n	n	n	n	n	n	n	n	n	n	n	n	n	n	n	n	n	n	n	n	n	n	n	n	n
12	A	27	f	c	0	< 6 months	n	n	n	n	n	n	n	n	n	n	n	n	n	n	n	n	n	n	n	n	n	n	n	n	n	n	n
13	A					< 6 months	n	n	n	n	n	n	n	n	n	n	n	n	n	n	n	n	n	n	n	n	n	n	n	n	n	n	n
14	A	37	m	c	0	< 6 months	n	n	n	n	n	n	n	n	n	n	n	n	n	n	n	n	n	n	n	n	n	n	n	n	n	n	n
1	R	26	f	c	y	> 6 months	N	N	1	1	N	n	n	n	n	n	n	n	n	n	n	n	n	1	1	n	1	n	n	n	n	n	1
2	R	30	f	H	y	< 6 months	n	n	n	n	n	n	n	N	N	N	N	n	n	n	n	n	n	1	1	n	1	n	n	n	n	n	1
3	R					< 6 months	n	n	n	n	n	n	n	N	N	N	N	n	n	n	n	n	n	1	1	n	1	n	n	n	n	n	1
4	R					< 6 months	n	n	n	n	n	n	n	N	N	N	N	n	n	n	n	n	n	1	1	n	1	n	n	n	n	n	1
5	R					< 6 months	n	n	n	n	n	n	n	N	N	N	N	n	n	n	n	n	n	1	1	n	1	n	n	n	n	n	1
6	R					< 6 months	n	n	n	n	n	n	n	N	N	N	N	n	n	n	n	n	n	1	1	n	1	n	n	n	n	n	1
7	R	19	f	H	y	< 6 months	n	n	n	n	n	n	n	N	N	N	N	n	n	n	n	n	n	1	1	n	1	n	n	n	n	n	1
8	R					< 6 months	n	n	n	n	n	n	n	N	N	N	N	n	n	n	n	n	n	1	1	n	1	n	n	n	n	n	1
9	R	30	m	H	y	< 6 months	n	n	n	n	n	n	N	N	N	N	N	n	n	n	n	n	n	1	1	n	1	n	n	n	n	n	1
10	R	30	f	H	y	< 6 months	n	n	n	n	n	n	N	N	N	N	N	n	n	n	n	n	n	n	1	n	1	n	n	n	n	n	1
11	R	38	f	H	y	< 6 months	n	n	n	n	n	n	n	n	n	n	n	n	n	n	n	n	n	1	1	n	1	n	n	n	n	n	1
12	R					< 6 months	n	n	n	n	n	n	n	n	n	n	n	n	n	n	n	n	n	1	1	n	1	n	n	n	n	n	1
13	R	27	f	H	y	< 6 months	n	n	n	n	n	n	n	n	n	n	n	n	n	n	n	n	n	1	1	n	1	n	n	n	n	n	1
14	R					< 6 months	n	n	n	n	n	n	n	n	n	n	n	n	n	n	n	n	n	1	1	n	1	n	n	n	n	n	1
15	R	35	f	H	y	< 6 months	n	n	n	n	n	n	n	n	n	n	n	n	n	n	n	n	n	1	1	n	1	n	n	n	n	n	1
16	R					> 6 months	N	N	n	n	N	n	n	n	n	n	n	n	n	n	n	n	n	1	1	n	1	n	n	n	n	n	1

## Sheet: immunization
id	v1woreda	v2age	v3sex	v4level	v5training	v107	v109	v110	v111	v112	v113	v114	v116a	v116b	v116c	v116d	v117	v118	v119	v125	v126	v127	v137	v138	v139	v140	v141	v142	v143	v144	v145	v146	age
1	o	38	m	c	y	n	n	n	n	n	n	n	n	n	n	n	n	n	n	n	n	n	1	1	1	1	n	n	n	n	n	1	< 6 months
2	o	27	f	c	0	n	n	n	n	n	N	N	N	N	N	N	n	n	1	n	n	n	1	n	n	1	n	n	n	n	n	1	< 6 months
3	o	24	m	c	y	1	1	1	n	n	n	n	n	n	n	n	1	1	n	n	n	n	1	1	1	n	n	n	n	n	n	1	< 6 months
4	o	30	f	H	y	1	1	1	n	n	n	n	n	n	n	n	n	n	n	1	n	n	1	1	1	1	1	n	n	n	n	1	< 6 months
5	o					1	1	n	n	n	n	n	n	n	n	n	1	n	n	1	n	n	1	1	1	1	n	n	n	n	n	1	< 6 months
6	o					1	1	n	n	1	n	1	1	1	1	1	1	n	n	1	n	n	1	1	1	1	n	n	n	n	n	1	< 6 months
7	o	26	f	H	y	1	1	1	n	1	n	n	n	n	n	n	1	n	n	n	n	n	1	1	1	n	n	1	1	1	1	1	< 6 months
8	o	22	f	C	0	n	n	n	n	n	N	N	N	N	N	N	n	n	1	n	n	n	1	1	1	1	n	n	n	n	n	1	< 6 months
9	o	25	f	H	y	n	n	n	n	n	N	N	N	N	N	N	n	n	1	n	n	n	1	n	n	1	n	n	n	n	n	1	< 6 months
10	o	28	f	H	y	n	n	n	n	n	N	N	N	N	N	N	n	n	1	n	n	n	1	1	1	1	1	1	1	1	1	1	< 6 months
11	o	30	f	H	y	1	1	n	n	1	n	n	1	1	1	1	n	n	n	1	n	n	1	1	1	1	1	1	1	1	1	1	< 6 months
12	o					1	1	n	n	n	n	n	1	1	1	1	n	n	n	1	n	n	1	1	1	1	1	1	1	1	1	1	< 6 months
13	o					1	1	n	1	n	n	n	1	1	1	1	n	n	n	1	n	n	1	1	1	1	1	1	1	1	1	1	< 6 months
14	o	24	f	c	y	n	n	n	n	n	n	n	n	n	n	n	n	n	n	n	n	n	1	1	1	1	n	n	n	n	n	1	< 6 months
15	o					n	n	n	n	n	n	n	n	n	n	n	n	n	n	n	n	n	1	1	1	1	n	n	n	n	n	1	< 6 months
16	o					n	n	n	n	n	n	n	n	n	n	n	n	n	n	n	n	n	1	1	1	1	n	n	n	n	n	1	< 6 months
17	o	24	f	c	0	n	n	n	n	n	n	n	n	n	n	n	n	n	n	n	n	n	1	1	1	1	n	n	n	n	n	n	< 6 months
18	o	26	f	H	y	n	n	n	n	n	n	n	n	n	n	n	n	n	n	n	n	n	1	1	1	1	n	n	n	n	n	1	< 6 months
1	K	32	f	B	y	n	n	n	n	n	n	n	n	n	n	n	n	n	n	n	n	n	1	1	n	1	n	n	n	N	N	1	< 6 months
2	K	33	f	B	y	n	n	n	n	n	n	n	n	n	n	n	n	n	n	n	n	n	n	n	n	n	n	n	n	n	n	n	< 6 months
3	K					n	n	n	n	n	n	n	n	n	n	n	n	n	n	n	n	n	1	1	n	n	n	n	n	n	N	1	< 6 months
4	K					n	n	n	n	n	n	n	n	n	n	n	n	n	n	n	n	n	1	1	1	1	1	n	N	N	N	n	< 6 months
5	K					n	n	n	n	n	n	n	n	n	n	n	n	n	n	n	n	n	1	1	1	1	n	n	N	N	N	1	< 6 months
6	K					n	n	n	n	n	n	n	n	n	n	n	n	n	n	n	n	n	1	1	1	n	n	n	N	N	N	1	< 6 months
7	K	31	f	H	y	n	n	n	n	n	n	n	n	n	n	n	n	n	n	n	n	n	n	n	n	n	n	n	n	n	n	1	< 6 months
8	K					n	n	n	n	n	n	n	n	n	n	n	n	n	n	n	n	n	n	n	n	n	n	n	n	n	n	1	< 6 months
9	K					n	n	n	n	n	n	n	n	n	n	n	n	n	n	n	n	n	n	n	n	n	n	n	n	n	n	1	< 6 months
10	K					n	n	n	n	n	n	n	n	n	n	n	n	n	n	n	n	n	1	1	n	1	n	n	n	n	N	1	< 6 months
11	K	27	f	H	y	1	1	1	1	1	1	1	n	n	n	n	n	n	n	n	n	1	1	1	1	1	n	n	N	N	N	n	< 6 months
12	K					n	n	n	n	n	n	n	n	n	n	n	n	n	n	n	n	n	1	1	1	1	n	n	N	n	n	n	< 6 months
13	K					N	N	n	n	n	n	n	n	n	n	n	n	n	n	n	n	n	1	1	n	1	n	n	N	N	N	n	> 6 months
14	K					n	n	n	n	n	n	n	n	n	n	n	n	n	n	n	n	n	1	1	n	1	n	n	n	N	N	n	< 6 months
15	K					n	n	n	n	n	n	n	n	n	n	n	n	n	n	n	n	n	1	1	1	1	n	n	n	n	n	n	< 6 months
16	K	25	f	H	y	N	N	n	n	N	n	n	n	n	n	n	n	n	n	n	n	n	1	1	1	1	n	n	N	n	n	1	> 6 months
17	K	28	f	H	y	n	n	n	n	n	n	n	n	n	n	n	n	n	n	n	n	n	1	1	1	1	n	n	N	N	N	1	< 6 months
18	K	25	f	H	y	N	N	n	n	n	n	n	n	n	n	n	n	n	n	n	n	n	1	1	1	1	n	n	n	n	N	1	> 6 months
19	K	27	f	H	y	n	n	n	n	n	n	n	n	n	n	n	n	n	n	n	n	n	1	1	1	1	n	n	n	n	n	1	< 6 months
20	K	43	m	c	0	n	n	n	n	n	n	n	n	n	n	n	n	n	n	n	n	n	1	1	1	1	n	n	N	n	n	1	< 6 months
21	K					n	n	n	n	n	n	n	n	n	n	n	n	n	n	n	n	n	1	1	n	1	n	n	N	n	n	1	< 6 months
22	K	29	m	B	y	1	n	n	n	n	n	n	n	n	n	n	n	n	n	n	n	n	1	1	1	1	n	n	n	n	n	1	< 6 months
23	K					n	n	n	n	n	n	n	n	n	n	n	n	n	n	n	n	n	1	1	1	1	1	n	N	N	N	1	< 6 months
24	K	23	f	c	0	n	n	n	n	n	n	n	n	n	n	n	n	n	n	n	n	n	1	1	1	1	n	n	N	n	n	1	< 6 months
25	K					n	n	n	n	n	n	n	n	n	n	n	n	n	n	n	n	n	1	1	n	1	n	n	N	n	N	1	< 6 months
1	A	30	f	c	0	n	n	n	n	n	n	n	n	n	n	n	n	n	n	1	n	n	n	n	n	n	n	n	n	n	n	n	< 6 months
2	A					1	n	n	n	n	n	n	n	n	n	n	n	n	n	n	n	n	n	n	n	n	n	n	n	n	n	n	< 6 months
3	A	29	m	B	0	n	n	n	n	n	n	n	n	n	n	n	n	n	n	1	n	n	1	1	1	1	n	n	n	n	n	n	< 6 months
4	A	31	m	c	0	n	n	n	n	n	n	n	n	n	n	n	n	n	n	1	n	n	n	n	n	n	n	n	n	n	n	n	< 6 months
5	A					n	n	n	n	n	n	n	n	n	n	n	n	n	n	1	n	n	n	n	n	n	n	n	n	n	n	n	< 6 months
6	A	34	f	c	y	n	n	n	n	n	n	n	n	n	n	n	n	n	n	1	n	1	n	n	n	n	n	n	n	n	n	n	< 6 months
7	A	23	m	c	0	n	n	n	n	n	n	n	n	n	n	n	n	n	n	n	n	n	n	n	n	n	n	n	n	n	n	n	< 6 months
8	A					n	n	n	n	n	n	n	n	n	n	n	n	n	n	1	n	n	n	n	n	n	n	n	n	n	n	n	< 6 months
9	A	26	m	c	0	n	n	n	n	n	n	n	n	n	n	n	n	n	n	n	n	n	n	n	n	n	n	n	n	n	n	n	< 6 months
10	A	23	m	c	0	n	n	n	n	n	n	n	n	n	n	n	n	n	n	n	n	n	n	n	n	n	n	n	n	n	n	n	< 6 months
11	A	37	m	c	0	n	n	n	n	n	n	n	n	n	n	n	n	n	n	n	n	n	n	n	n	n	n	n	n	n	n	n	< 6 months
12	A	27	f	c	0	n	n	n	n	n	n	n	n	n	n	n	n	n	n	n	n	n	n	n	n	n	n	n	n	n	n	n	< 6 months
13	A					n	n	n	n	n	n	n	n	n	n	n	n	n	n	n	n	n	n	n	n	n	n	n	n	n	n	n	< 6 months
14	A	37	m	c	0	n	n	n	n	n	n	n	n	n	n	n	n	n	n	n	n	n	n	n	n	n	n	n	n	n	n	n	< 6 months
1	R	26	f	c	y	N	N	1	1	N	n	n	n	n	n	n	n	n	n	n	n	n	1	1	n	1	n	n	n	n	n	1	> 6 months
2	R	30	f	H	y	n	n	n	n	n	n	n	N	N	N	N	n	n	n	n	n	n	1	1	n	1	n	n	n	n	n	1	< 6 months
3	R					n	n	n	n	n	n	n	N	N	N	N	n	n	n	n	n	n	1	1	n	1	n	n	n	n	n	1	< 6 months
4	R					n	n	n	n	n	n	n	N	N	N	N	n	n	n	n	n	n	1	1	n	1	n	n	n	n	n	1	< 6 months
5	R					n	n	n	n	n	n	n	N	N	N	N	n	n	n	n	n	n	1	1	n	1	n	n	n	n	n	1	< 6 months
6	R					n	n	n	n	n	n	n	N	N	N	N	n	n	n	n	n	n	1	1	n	1	n	n	n	n	n	1	< 6 months
7	R	19	f	H	y	n	n	n	n	n	n	n	N	N	N	N	n	n	n	n	n	n	1	1	n	1	n	n	n	n	n	1	< 6 months
8	R					n	n	n	n	n	n	n	N	N	N	N	n	n	n	n	n	n	1	1	n	1	n	n	n	n	n	1	< 6 months
9	R	30	m	H	y	n	n	n	n	n	n	N	N	N	N	N	n	n	n	n	n	n	1	1	n	1	n	n	n	n	n	1	< 6 months
10	R	30	f	H	y	n	n	n	n	n	n	N	N	N	N	N	n	n	n	n	n	n	n	1	n	1	n	n	n	n	n	1	< 6 months
11	R	38	f	H	y	n	n	n	n	n	n	n	n	n	n	n	n	n	n	n	n	n	1	1	n	1	n	n	n	n	n	1	< 6 months
12	R					n	n	n	n	n	n	n	n	n	n	n	n	n	n	n	n	n	1	1	n	1	n	n	n	n	n	1	< 6 months
13	R	27	f	H	y	n	n	n	n	n	n	n	n	n	n	n	n	n	n	n	n	n	1	1	n	1	n	n	n	n	n	1	< 6 months
14	R					n	n	n	n	n	n	n	n	n	n	n	n	n	n	n	n	n	1	1	n	1	n	n	n	n	n	1	< 6 months
15	R	35	f	H	y	n	n	n	n	n	n	n	n	n	n	n	n	n	n	n	n	n	1	1	n	1	n	n	n	n	n	1	< 6 months
16	R					N	N	n	n	N	n	n	n	n	n	n	n	n	n	n	n	n	1	1	n	1	n	n	n	n	n	1	> 6 months

## Sheet: ANC
id	v1woreda	v2age	v3sex	v4level	v5training	v101	v102	v103	v104	v113	v117	v118	v119	v120	v121	v122	v123	v124	v125	v126	v127	v128	v129	v130	v131	v132	v133	v134	v135	v136	v137	v138	v139	v140	v141	v142	v143	v144	v145	v146	v147	v148	v149	v150	v151	v152	v153	v154	v155
1	o	25	m	C	0	1	n	1	1	1	1	1	n	1	n	n	1	1	1	1	1	n	n	n	1	1	N	N	N	N	N	n	n	n	n	1	n	n	1	1	1	1	n	1	1	1	n	1	1
2	o	25	f	C	0	1	n	1	1	1	1	1	1	1	n	n	1	1	1	1	1	1	n	n	1	1	N	N	N	N	N	n	n	n	n	1	n	n	1	1	1	1	n	n	n	n	n	1	1
3	o					1	n	1	1	1	n	1	1	1	n	n	1	1	1	n	n	1	n	n	n	n	N	N	N	N	N	n	n	n	1	1	n	n	1	1	n	1	n	n	n	n	n	1	1
4	o					1	n	1	n	n	N	N	n	n	n	n	n	n	n	n	n	n	n	n	n	n	N	N	N	N	N	n	n	n	n	1	n	n	1	1	1	1	n	1	n	n	n	1	1
5	o	26	f	C	0	1	n	1	1	1	1	1	n	n	n	n	1	n	n	n	1	n	n	n	n	n	N	N	N	N	N	n	1	n	1	1	n	n	1	1	1	1	n	1	1	1	1	1	1
6	o					1	n	1	1	1	1	1	n	n	n	n	1	n	n	n	n	n	n	n	n	n	N	N	N	N	N	n	n	n	n	1	n	n	1	1	1	1	n	1	1	n	n	1	1
7	o	27	f	C	0	1	n	n	n	1	1	1	n	1	n	n	1	n	n	n	1	n	n	n	n	n	N	N	N	N	N	n	1	n	1	1	n	n	1	1	1	1	n	n	n	n	n	1	1
8	o	26	f	C	0	1	n	1	1	1	1	n	1	1	n	n	1	n	n	n	1	n	n	n	n	n	N	N	N	N	N	n	n	n	n	1	n	n	1	1	1	1	n	n	n	n	n	1	1
9	o					1	n	1	1	1	1	n	n	1	n	n	1	n	n	n	1	n	n	n	n	n	N	N	N	N	N	n	n	n	1	1	n	n	1	1	1	1	n	n	n	n	n	1	1
10	o					1	n	1	1	n	N	N	N	N	N	N	1	n	n	n	n	n	n	n	n	n	N	N	N	N	N	n	n	n	1	1	1	1	1	1	1	1	1	1	n	n	n	1	1
11	o	24	m	B	0	1	n	1	n	1	n	n	n	1	n	n	1	1	n	n	1	n	1	n	n	n	N	N	N	N	N	1	1	n	1	1	1	1	1	1	1	1	n	1	1	1	1	1	1
12	o					1	n	1	n	1	n	n	n	n	n	n	1	1	1	n	1	n	n	n	n	n	N	N	N	N	N	n	1	1	1	1	n	n	1	1	1	1	n	n	n	n	n	1	1
13	o					1	n	1	1	1	1	1	n	n	n	n	1	1	n	n	n	n	n	n	n	n	N	N	N	N	N	n	n	n	1	1	1	1	1	1	1	1	n	n	n	n	n	1	1
14	o					1	n	1	1	1	1	1	n	n	n	n	n	n	n	n	n	n	n	n	n	n	N	N	N	N	N	n	n	n	1	1	n	n	1	1	1	1	n	n	n	n	n	1	1
15	o					1	n	1	1	1	1	1	n	n	n	n	n	n	n	n	n	n	n	n	n	n	N	N	N	N	N	n	n	n	1	1	n	n	1	1	1	1	n	n	n	n	n	1	1
16	o	25	f	C	0	1	n	1	1	1	1	n	n	1	n	n	1	n	n	n	1	n	n	n	n	n	n	n	n	n	n	n	n	n	n	1	n	n	1	1	1	n	n	1	n	n	n	1	1
17	o	26	f	H	y	n	n	n	n	1	1	n	n	n	n	n	1	n	n	n	n	n	n	n	n	n	N	N	N	N	N	n	n	n	1	n	n	n	1	1	1	1	1	1	1	1	1	1	1
18	o	28	f	H	y	n	n	n	n	1	1	n	n	1	n	n	1	n	n	n	n	n	n	n	n	n	N	N	N	N	N	n	n	n	n	1	1	n	1	1	1	1	1	1	1	1	1	1	1
19	o	23	f	H	y	1	n	1	n	1	1	n	n	1	n	n	1	n	n	n	n	n	n	n	n	n	N	N	N	N	N	n	n	n	n	n	n	n	1	1	1	1	n	n	n	n	n	1	n
20	o	25	f	H	y	1	n	1	1	1	1	1	n	1	n	n	1	n	n	n	n	n	n	n	n	1	N	N	N	N	N	n	1	n	1	1	1	n	1	1	1	1	1	1	n	n	n	1	1
21	o	27	f	H	y	n	n	n	n	1	n	n	n	1	n	n	1	n	n	n	n	n	n	n	n	n	N	N	N	N	N	n	n	n	1	n	n	n	1	1	1	1	n	n	n	n	n	n	1
29	o	30	f	H	y	n	n	n	n	1	1	1	n	1	n	n	1	n	1	n	n	n	n	n	n	n	N	N	N	N	N	n	n	n	n	n	1	1	1	1	1	1	n	1	1	1	1	1	1
23	o	24	f	H	y	n	n	n	n	1	n	n	n	1	n	n	1	n	n	n	n	n	n	n	n	n	N	N	N	N	N	n	n	n	1	n	n	n	1	1	1	1	n	n	n	n	n	n	1
24	o	22	f	C	0	1	n	1	1	1	1	n	n	1	n	n	1	n	1	n	1	n	n	n	1	1	N	N	N	N	N	n	n	n	n	n	n	n	1	1	1	n	1	1	n	n	n	1	1
25	o					1	n	1	1	1	1	1	1	1	n	n	1	1	1	n	1	n	n	n	1	1	N	N	N	N	N	n	n	n	1	1	n	n	1	1	1	1	1	1	n	n	n	1	1
26	o					1	n	1	1	1	1	n	n	1	n	n	1	n	1	n	1	n	n	n	1	1	N	N	N	N	N	n	n	n	n	n	n	n	1	1	1	n	1	1	n	n	n	1	1
27	o	26	m	B	0	1	n	n	n	1	1	n	n	n	n	n	1	n	n	n	1	n	n	n	n	n	N	N	N	N	N	n	1	n	1	n	n	n	1	1	1	n	1	n	n	n	n	1	1
28	o					1	n	n	n	1	1	n	n	n	n	n	1	n	n	n	n	n	n	n	n	n	N	N	N	N	N	n	n	n	n	n	n	n	1	1	1	1	1	n	n	n	n	1	1
22	o	27	f	H	y	n	n	n	n	1	1	n	n	n	n	n	n	n	n	n	n	n	n	n	n	n	n	n	n	n	n	n	n	n	1	n	n	n	1	1	1	1	n	n	n	n	n	n	1
30	o	30	f	H	y	n	n	n	n	1	1	1	1	1	1	n	1	1	1	n	n	n	n	n	n	n	N	N	N	N	N	n	n	n	n	n	1	1	1	1	1	1	1	1	1	1	1	1	1
31	o					1	n	n	n	1	1	1	1	1	n	n	1	n	n	n	n	n	n	n	1	1	N	N	N	N	N	n	n	n	n	n	1	1	1	1	1	1	1	1	1	1	1	1	1
32	o	26	f	H	y	n	n	n	n	1	1	1	1	1	n	n	n	n	n	n	n	n	n	n	n	n	N	N	N	N	N	n	n	n	n	n	1	n	1	1	1	1	n	1	1	1	1	1	1
1	K	26	f	C	0	1	n	n	n	1	1	1	n	n	1	1	1	1	n	n	n	n	n	n	1	n	N	N	N	N	N	n	n	n	1	n	n	n	1	1	1	1	1	n	n	N	n	1	1
2	K	23	f	C	y	1	n	1	1	1	1	1	n	1	1	n	1	1	n	n	n	n	n	n	n	n	1	n	n	n	n	1	n	n	n	n	n	n	1	1	1	1	1	n	N	N	N	n	1
3	K					1	n	n	n	1	1	1	n	1	1	n	1	1	n	n	n	n	n	n	n	n	n	n	n	n	n	n	n	n	1	n	n	n	1	1	1	1	n	1	n	n	n	n	1
4	K	26	f	C	0	1	n	n	n	1	1	n	n	1	1	1	1	1	n	n	n	n	n	n	n	n	N	N	N	N	N	n	n	n	n	n	n	n	1	1	1	1	n	n	N	N	N	n	1
5	K	24	f	B	0	1	n	n	n	1	1	n	n	1	1	n	1	1	n	n	n	n	n	n	n	n	N	N	N	N	N	n	n	n	1	n	n	n	1	1	1	1	1	n	N	n	n	n	1
6	K	31	f	H	y	n	n	1	1	1	1	n	n	n	n	n	n	n	n	n	n	n	n	n	n	n	n	n	n	n	n	n	n	n	n	n	n	n	1	1	1	1	1	n	N	n	n	n	1
7	K	24	f	B	0	1	n	n	n	1	1	1	n	1	1	n	n	1	n	n	n	n	n	n	n	n	N	N	N	N	N	n	n	n	1	n	n	n	1	1	1	1	1	n	n	n	n	n	1
8	K					1	n	n	n	1	1	n	n	n	1	n	1	1	1	n	n	n	n	n	n	n	N	N	N	N	N	n	n	n	n	n	n	n	1	1	1	1	n	n	N	n	N	n	1
9	K					1	n	n	n	1	n	n	n	n	1	n	1	1	1	n	n	n	n	n	n	n	n	n	n	n	1	n	n	n	1	n	n	n	1	1	1	1	1	n	n	n	N	n	1
10	K	27	f	B	0	1	n	n	n	n	N	n	n	n	n	n	n	1	n	n	n	n	n	n	n	n	N	N	N	N	N	n	n	n	n	n	n	n	1	1	1	1	n	n	N	n	n	n	n
11	K					1	n	n	n	n	N	n	n	n	n	n	n	n	n	n	n	n	n	n	n	n	n	n	n	n	n	n	n	n	n	n	n	n	1	1	1	1	n	n	N	n	N	n	1
12	K					1	n	n	n	1	1	1	n	n	n	n	n	1	n	n	n	n	n	n	n	n	n	n	n	n	n	n	n	n	1	n	n	n	1	1	1	1	n	n	N	n	n	n	1
13	K	29	m	B	y	1	n	1	1	1	1	1	n	1	1	n	1	1	1	1	1	n	n	n	1	1	n	n	n	n	1	n	n	1	1	n	n	n	1	1	1	1	n	n	n	n	n	n	1
14	K					1	n	1	1	1	n	n	n	1	1	n	1	1	1	1	n	n	n	n	1	1	n	n	n	n	1	n	n	n	1	n	n	n	1	1	1	1	n	n	N	n	n	n	1
15	K					1	n	n	n	1	1	n	n	1	1	n	1	1	1	1	n	n	n	n	n	1	1	n	n	n	1	n	n	n	1	n	n	n	1	1	1	1	1	n	N	n	n	n	1
16	K	33	m	C	y	1	n	n	n	n	N	1	n	n	n	1	1	1	1	n	n	n	n	n	n	n	n	n	1	n	1	n	n	n	1	n	n	n	1	1	1	1	n	n	n	n	n	n	1
17	K					1	n	n	n	n	N	n	n	1	1	n	1	1	1	1	n	n	n	n	n	1	n	n	1	n	1	n	n	n	1	n	n	n	1	1	1	1	1	n	n	n	n	n	1
18	K	25	f	C	y	1	n	n	n	1	1	n	n	n	n	n	1	1	1	1	n	n	n	n	n	n	N	N	N	N	N	n	n	n	1	n	n	n	1	1	1	1	n	n	N	n	n	n	1
19	K					1	n	n	n	1	1	n	n	n	n	n	1	1	1	n	n	n	n	n	n	n	n	n	n	n	n	n	n	n	n	n	n	n	1	1	1	1	n	n	n	n	n	n	1
20	K	22	f	C	0	1	n	1	1	1	1	n	n	n	n	n	n	1	1	n	n	n	n	n	1	1	N	N	N	N	N	n	n	n	1	n	n	n	1	1	1	1	1	1	1	1	1	n	1
21	K	22	m	B	0	1	n	1	1	1	1	n	n	n	1	n	1	1	1	n	n	n	n	n	n	n	N	N	N	N	N	n	n	1	1	n	n	n	1	1	1	1	n	n	N	n	n	n	1
22	K	23	f	C	y	1	n	1	1	1	1	n	n	1	n	n	n	n	n	n	n	n	n	n	1	1	N	N	N	N	N	n	n	n	1	n	n	n	1	1	1	1	1	1	1	1	1	1	1
23	K	25	f	C	y	1	n	n	n	1	1	n	n	n	1	n	1	1	n	n	1	n	n	n	n	n	N	N	N	N	N	n	n	n	1	n	n	n	1	1	1	1	1	1	1	1	1	1	1
1	A	28	f	C	0	1	n	1	n	1	1	1	n	n	n	n	1	1	1	1	1	n	n	n	n	n	N	N	N	N	N	n	n	n	n	n	n	n	1	n	1	1	1	n	N	N	n	1	1
2	A					n	n	n	n	n	N	n	n	n	n	n	n	n	n	n	n	n	n	n	n	n	N	N	N	N	N	n	n	n	n	n	n	n	1	1	n	1	1	1	1	n	1	1	1
3	A					n	n	n	n	1	1	n	n	n	n	n	n	n	n	n	n	n	n	n	n	n	n	n	n	n	n	n	n	n	n	n	n	n	1	1	1	1	n	1	1	1	1	1	n
4	A	24	f	C	y	1	1	1	1	n	N	n	n	n	n	n	1	n	1	n	1	1	n	n	n	n	1	n	n	n	1	n	n	n	n	1	n	1	1	1	1	1	n	n	n	n	n	1	1
5	A					1	n	n	n	1	1	1	n	n	1	n	1	n	n	n	n	n	n	n	n	n	N	N	N	N	N	n	n	n	n	1	n	1	1	1	n	n	n	n	n	n	n	1	1
6	A					n	n	n	n	1	1	1	1	n	1	n	1	n	n	n	n	n	n	n	n	n	N	N	N	N	N	n	n	n	n	1	n	1	1	1	1	1	n	n	n	n	n	1	1
7	A	28	f	C	0	n	n	n	n	1	n	n	n	n	n	n	n	n	n	n	n	n	n	n	n	n	N	N	N	N	N	n	n	n	n	n	n	n	1	1	1	1	1	1	1	1	1	1	1
8	A	24	f	C	0	n	n	n	n	1	1	1	1	n	1	n	1	n	n	n	n	n	n	n	n	n	N	N	N	N	N	n	n	n	n	n	n	n	1	n	n	n	n	n	n	n	n	1	1
9	A					1	1	n	n	1	1	1	n	n	1	n	n	n	n	n	n	1	n	n	n	n	N	N	N	N	N	n	1	1	n	1	n	n	1	1	n	1	n	n	n	n	n	1	1
10	A	36	f	C	0	1	n	n	n	n	N	1	1	1	1	1	1	n	n	n	n	n	n	n	n	n	n	n	n	n	n	n	n	n	n	n	n	n	1	1	1	1	1	n	n	n	n	1	1
11	A	34	f	C	0	n	n	n	n	1	1	n	n	n	n	n	1	n	n	n	n	n	n	n	n	n	N	N	N	N	N	n	n	n	n	n	n	n	n	n	n	n	n	n	n	n	n	1	1
12	A	29	f	C	0	1	n	n	n	1	1	n	n	n	n	n	1	n	n	n	n	n	n	n	n	n	N	N	N	N	N	n	n	n	n	n	n	n	1	1	1	n	n	n	n	n	n	1	1
13	A					1	n	n	n	1	1	1	n	n	1	n	1	1	1	1	n	1	n	n	n	n	N	N	N	N	N	n	n	n	n	n	n	n	1	1	1	1	1	n	n	n	n	1	1
14	A	36	f	C	0	1	n	n	n	1	1	n	n	n	n	n	n	n	n	n	n	n	n	n	n	n	N	N	N	N	N	n	n	n	n	n	n	n	1	n	n	1	n	n	n	n	n	1	1
15	A	25	f	B	0	1	n	n	n	1	1	n	n	n	n	n	1	1	n	n	n	n	n	n	n	n	N	N	N	N	N	n	n	n	n	n	n	n	1	1	1	n	n	n	n	n	n	1	1
16	A					1	n	1	1	1	1	1	n	n	1	n	1	n	1	n	n	n	n	n	n	n	N	N	N	N	N	n	n	n	n	n	n	n	1	1	1	1	1	n	n	n	n	1	1
17	A	28	m	C	0	1	n	n	n	1	1	1	1	1	1	n	1	1	1	1	1	n	n	n	n	n	N	N	N	N	N	n	n	n	n	n	1	n	1	1	1	1	n	n	n	n	n	1	1
18	A	25	f	B	0	1	n	n	n	1	1	1	n	n	n	n	1	n	n	n	n	n	n	n	n	n	n	n	n	n	n	n	n	n	n	n	n	n	1	1	n	n	n	1	n	n	n	1	1
19	A					n	n	n	n	1	1	n	n	1	n	n	1	n	n	1	n	n	n	n	n	n	N	N	N	N	N	n	n	n	n	n	n	n	1	1	1	1	1	1	n	n	n	1	1
10	A	29	m	c	0	n	n	n	n	1	1	1	1	n	1	n	1	n	n	n	n	n	n	n	n	n	N	N	N	N	N	n	n	n	n	n	n	n	1	1	n	1	n	n	n	n	n	1	1
21	A	25	f	B	0	n	n	n	n	1	1	1	1	1	1	n	1	n	n	n	n	n	n	n	n	n	N	N	N	N	N	n	n	n	n	n	1	n	1	1	1	1	n	n	n	n	n	1	1
22	A					n	n	n	n	1	1	1	1	1	1	1	1	1	1	1	1	1	1	1	1	1	n	n	n	n	n	n	n	n	n	n	n	n	1	1	1	1	n	n	n	n	n	1	1
23	A	36	f	C	0	1	n	n	n	1	1	n	n	n	n	n	1	n	n	n	n	n	n	n	n	n	n	n	n	n	n	n	n	n	n	n	n	n	n	n	n	n	n	n	n	n	n	1	1
1	R	24	f	h	0	1	1	n	n	1	n	1	n	1	n	n	n	n	n	n	n	n	n	n	n	n	N	N	N	N	N	n	n	n	n	1	n	n	1	1	1	1	n	n	n	n	n	1	1
2	R	24	m	h	0	1	n	n	n	1	1	1	n	1	n	n	n	n	n	n	1	n	n	n	n	n	N	N	N	N	N	n	n	n	1	1	n	n	1	1	1	1	n	n	N	N	N	1	1
3	R					1	1	n	n	1	n	1	1	1	1	n	1	1	1	n	1	n	n	n	n	n	N	N	N	N	N	n	n	n	1	1	n	n	1	1	1	1	1	n	n	n	n	1	1
4	R	23	f	C	0	1	n	1	n	1	1	1	n	1	n	n	1	n	n	n	1	n	n	n	n	n	N	N	N	N	N	1	1	1	1	1	n	n	1	1	1	1	1	1	1	1	1	1	1
5	R					1	1	1	n	1	n	1	n	1	1	n	n	1	1	n	n	n	n	n	n	n	N	N	N	N	N	n	n	1	1	n	n	n	1	1	1	1	1	1	1	1	1	1	1
6	R	25	m	B	0	1	n	n	n	1	1	1	1	1	n	n	1	1	1	n	n	n	n	n	1	1	N	N	N	N	N	n	1	1	1	n	n	n	1	1	1	1	1	1	1	1	1	1	1
7	R					1	1	1	1	1	1	1	1	1	1	n	1	1	1	1	n	n	n	n	n	n	N	N	N	N	N	n	n	n	1	1	n	n	1	1	1	1	1	1	1	1	1	1	1
8	R	23	f	C	0	1	1	n	n	1	n	1	1	1	1	1	1	1	1	1	1	n	1	1	n	n	N	N	N	N	N	n	n	n	n	n	n	n	1	1	1	1	1	1	1	1	1	1	1
9	R	23	f	C	y	1	1	1	1	1	1	1	1	1	1	n	1	1	1	n	n	n	n	n	n	n	N	N	N	N	N	n	n	n	1	1	n	n	1	1	1	1	1	1	1	1	1	1	1
10	R	23	m	h	y	1	1	1	1	1	1	1	1	1	1	1	1	1	1	1	1	1	n	n	1	1	N	N	N	N	N	n	n	n	1	n	n	n	1	1	1	1	1	1	1	1	1	1	1
11	R					1	1	1	1	1	1	1	1	1	1	1	1	1	1	1	1	1	n	n	n	n	N	N	N	N	N	n	n	n	1	n	n	n	1	1	1	1	1	n	n	n	n	1	1
12	R	23	f	B	y	1	1	1	1	1	1	1	1	1	1	n	1	1	1	1	1	1	n	n	1	1	N	N	N	N	N	n	1	1	1	1	n	n	1	1	1	1	1	1	1	1	1	1	1
13	R					1	1	1	1	1	1	1	1	1	1	1	1	1	1	n	n	1	1	1	1	1	N	N	N	N	N	n	n	n	1	1	n	n	1	1	1	1	1	1	1	1	1	1	1
14	R	23	f	C	y	1	1	1	1	1	1	1	1	1	1	n	1	1	1	1	1	1	n	n	1	1	N	N	N	N	N	n	n	n	n	1	n	n	1	1	1	1	1	1	1	1	1	1	1
15	R					1	1	1	1	1	1	1	1	1	1	n	1	1	1	1	1	1	n	n	n	n	N	N	N	N	N	n	n	n	1	1	n	n	1	1	1	1	1	1	1	1	1	1	1
16	R	35	f	C	y	1	1	1	1	1	1	1	1	1	1	1	1	1	1	n	1	1	n	n	1	1	1	1	1	1	1	n	1	1	1	1	n	n	1	1	1	1	1	1	1	1	1	1	1
[truncated: 1 more columns]

## Sheet: PNC
id	v1woreda	v2age	v3sex	v4level	v5training	v103	v115	v116	v117	v118	v119	v120	v121	v122	v123	v124	v125	v126	v127	v128	v129	v130	v131	v132	v133	v138	v139	v140	v141	v142	v143	v144	v145	v146	v147	v148
1	o	26	f	C	0	n	1	1	n	n	1	n	1	n	1	n	n	n	n	n	n	n	n	n	1	1	1	1	1	1	1	1	1	1	1	n
2	o					n	1	n	n	n	1	n	1	n	n	n	n	n	n	n	n	n	n	n	n	1	1	1	1	n	n	n	n	n	1	n
3	o	25	f	C	0	n	n	n	n	n	1	n	n	1	n	n	n	n	n	n	n	n	n	n	1	1	1	1	1	n	n	n	n	n	1	n
4	o					n	n	n	n	n	1	n	n	1	n	n	n	n	n	n	n	n	n	n	1	1	1	1	1	n	n	n	n	n	1	n
5	o					n	n	n	n	n	1	n	n	1	n	n	n	n	n	n	n	n	n	n	1	1	1	1	1	n	n	n	n	n	1	n
6	o	24	m	B	0	n	1	1	n	n	1	1	1	n	n	n	n	1	n	n	n	n	n	n	1	1	1	1	n	n	n	n	n	n	1	n
7	o	26	f	C	0	n	n	n	n	n	1	1	1	n	n	n	n	n	n	n	n	1	1	n	1	1	1	1	1	n	n	n	n	n	n	1
8	o	30	f	H	y	n	1	n	n	n	1	1	n	1	n	n	n	n	n	n	n	1	n	n	1	1	1	1	1	n	n	n	n	n	1	1
9	o					n	1	n	n	1	1	1	1	1	1	1	n	n	n	n	n	1	1	n	1	1	1	1	1	n	n	n	n	n	1	1
10	o	24	f	H	y	n	n	n	n	n	n	n	1	n	n	n	n	n	n	n	n	n	n	n	1	1	1	1	n	n	n	n	n	n	n	1
11	o	26	f	C	0	1	1	n	n	n	1	1	n	n	n	n	n	n	n	n	n	n	n	n	1	1	1	1	1	n	n	n	n	n	1	1
12	o					n	1	n	n	n	1	1	n	n	n	n	n	n	n	n	n	n	n	n	n	1	1	1	1	n	n	n	n	n	1	1
13	o					1	1	n	n	n	1	n	n	n	n	n	n	n	n	n	n	n	n	n	1	1	1	1	1	n	n	n	n	n	1	1
14	o					n	1	n	n	n	1	1	n	n	n	n	n	n	n	n	n	n	n	n	n	1	1	1	1	n	n	n	n	n	1	1
15	o	28	f	H	y	n	1	n	n	n	1	n	1	1	n	n	n	n	n	n	n	n	n	n	n	1	1	1	1	1	1	1	1	1	n	n
16	o	28	f	C	0	n	n	n	n	n	n	n	n	n	n	n	n	n	n	n	n	n	n	n	n	1	1	1	1	n	n	n	n	n	n	1
17	o	26	f	C	0	n	1	n	n	n	1	1	n	n	n	n	n	n	n	n	n	n	n	n	n	1	1	1	1	n	n	n	n	n	1	n
11	K	29	m	B	y	n	1	n	n	1	1	1	1	n	1	1	n	n	n	1	n	1	n	1	1	1	1	1	1	n	n	n	N	N	n	1
1	K	24	f	B	0	n	1	n	n	1	1	1	1	n	1	1	n	n	n	n	n	n	n	n	n	1	1	n	n	n	n	N	N	N	1	1
2	K	23	f	C	0	n	1	n	n	n	1	1	1	n	1	1	n	n	n	n	n	n	n	n	1	1	1	1	1	n	n	N	N	N	1	1
3	K	23	f	C	y	n	n	n	1	1	1	1	n	1	1	1	n	n	n	n	n	n	n	n	n	1	1	1	1	n	n	N	N	N	1	1
4	K	24	f	B	0	n	1	n	n	1	1	n	1	1	1	1	1	n	n	n	n	n	n	n	1	1	1	1	1	n	n	N	N	N	1	1
5	K	22	f	C	0	1	n	n	n	1	1	n	1	n	1	n	n	n	n	n	n	n	n	n	n	1	1	n	1	n	n	N	N	n	1	n
6	K	23	f	C	y	1	1	1	1	1	1	1	1	1	1	1	n	n	n	n	n	1	n	1	1	1	1	1	1	n	n	n	N	N	n	1
7	K					n	1	1	n	1	1	1	1	1	1	1	n	n	n	n	n	n	n	n	1	1	1	n	1	n	n	N	N	N	n	1
8	K	24	f	B	0	n	1	1	n	1	1	1	1	1	1	n	n	n	n	n	n	n	n	n	1	1	1	1	1	n	n	N	N	N	1	1
9	K	22	f	C	0	n	1	n	n	1	1	n	1	n	1	1	n	n	n	n	n	n	n	n	n	1	1	n	1	n	n	N	n	N	1	1
10	K	29	m	c	0	1	1	n	n	1	1	1	1	n	1	n	n	n	n	n	n	n	n	n	1	1	1	1	1	n	n	N	n	n	n	1
12	K					n	1	1	1	1	1	1	1	n	1	1	n	n	n	1	1	n	n	n	1	1	1	1	1	n	n	N	n	n	n	1
13	K					n	1	1	1	1	1	1	1	1	1	1	1	n	n	n	n	n	n	n	1	1	1	1	1	1	1	1	1	1	1	1
14	K	33	m	C	y	n	1	1	1	1	1	1	1	1	1	1	1	1	n	1	n	n	n	1	1	1	1	1	1	1	1	1	1	1	n	1
15	K	22	f	C	0	n	1	1	n	n	1	n	1	n	n	n	n	n	n	n	n	n	n	n	n	1	1	1	1	n	n	n	n	n	n	n
16	K	25	f	C	y	n	1	1	1	1	1	1	1	1	1	n	n	n	n	n	n	n	n	n	n	1	1	1	1	n	n	n	n	n	n	n
17	K					n	1	1	1	1	1	1	1	1	1	1	n	1	n	n	n	n	n	1	1	1	1	1	1	1	1	1	1	1	1	1
18	K					1	1	1	1	1	1	1	1	1	1	1	1	1	n	1	1	n	n	n	n	1	1	1	1	n	n	N	n	n	n	n
19	K	25	f	C	0	n	1	1	1	1	1	1	1	n	1	1	n	1	n	1	n	n	n	n	1	1	1	1	1	1	1	1	1	1	1	1
1	A	34	f	C	0	n	1	n	1	n	1	1	1	1	1	1	n	n	n	n	n	n	n	n	n	1	1	1	1	n	n	n	n	n	n	1
2	A	28	f	C	0	n	1	n	1	n	1	n	1	1	n	n	n	n	n	N	n	n	n	n	n	1	1	1	1	1	n	n	n	n	n	n
3	A	28	m	C	0	n	n	n	n	n	n	n	n	1	n	n	n	n	n	N	n	n	n	n	n	1	1	1	n	n	n	n	n	n	1	n
4	A					n	n	n	n	n	1	1	1	1	1	n	n	1	n	n	n	n	n	n	n	n	n	n	n	n	n	n	n	n	1	n
5	A	29	f	C	0	n	1	1	1	n	1	1	1	n	n	n	n	n	n	1	n	n	n	n	n	1	1	1	n	n	n	n	n	n	1	1
6	A	29	f	C	0	n	1	1	1	1	1	1	1	1	1	1	n	n	n	n	n	n	1	n	1	1	1	1	n	n	n	n	n	n	1	1
7	A					n	1	1	1	n	1	1	1	1	n	n	n	n	n	n	n	n	n	n	n	1	1	1	1	n	1	1	n	n	1	n
8	A	23	f	C	0	n	1	n	1	n	1	1	1	1	n	n	n	n	n	n	n	n	n	n	n	1	1	1	n	n	n	n	n	n	1	1
9	A					n	n	n	n	n	1	1	n	1	n	n	n	n	n	n	n	n	n	n	n	n	n	n	n	n	n	n	n	n	n	n
10	A	33	f	c	0	n	1	n	1	n	1	1	1	1	n	n	n	n	n	n	n	n	n	n	1	1	1	1	1	1	n	n	n	n	1	1
11	A					n	1	1	n	n	1	1	1	1	n	n	n	n	n	n	n	n	n	n	n	1	1	1	n	1	1	1	n	n	n	1
12	A	35	f	C	0	n	1	1	1	n	1	1	1	1	1	1	n	n	1	1	1	n	n	n	n	1	1	1	1	1	n	n	n	n	n	n
13	A					n	1	n	n	n	1	1	1	n	1	1	n	n	n	1	1	1	1	n	n	n	n	n	n	n	n	n	n	n	1	n
14	A	38	f	C	0	n	n	n	n	n	1	1	n	1	1	n	n	n	n	n	n	n	n	n	n	1	1	1	1	n	n	n	n	n	n	1
15	A	28	f	C	0	n	1	1	1	n	1	n	n	n	n	n	n	n	n	n	n	n	n	n	n	n	n	n	n	n	n	n	n	n	1	1
16	A	31	f	H	y	n	1	1	1	1	1	n	n	n	n	n	n	n	n	n	n	n	n	n	n	n	n	n	n	n	n	n	n	n	n	n
17	A	38	f	H	0	n	1	n	n	n	n	n	n	n	n	n	n	n	n	n	n	n	n	n	n	n	n	n	n	n	n	n	n	n	n	n
18	A	29	f	H	0	n	1	1	1	1	1	1	1	1	1	1	1	1	1	1	1	1	n	n	n	n	n	n	n	n	n	n	n	n	n	n
19	A	34	f	H	y	n	1	1	1	n	1	1	1	1	1	n	n	n	n	n	n	n	n	n	n	n	n	n	n	n	n	n	n	n	n	n
1	R	27	m	B	y	1	n	n	1	n	1	n	1	1	n	n	n	n	n	1	n	n	n	1	n	1	1	n	1	n	n	n	n	n	1	1
2	R	25	m	B	y	1	n	n	1	n	1	1	1	1	n	n	n	n	n	1	n	n	n	1	1	1	1	n	1	n	n	n	n	n	1	1
3	R	23	f	C	y	1	1	n	1	1	1	n	1	1	1	n	n	1	n	1	1	n	n	n	1	1	1	1	1	n	n	n	n	n	1	1
4	R	23	f	c	0	1	1	n	1	1	1	1	1	1	1	n	n	1	n	1	1	n	n	n	n	1	1	1	1	n	n	n	n	n	1	1
5	R	25	m	B	y	n	1	1	1	1	1	1	1	1	1	n	1	n	n	n	n	n	n	n	n	1	1	1	1	n	n	n	n	n	1	1
6	R					n	1	1	1	1	1	n	1	1	1	n	1	n	n	n	n	n	n	n	1	1	1	1	1	n	n	n	n	n	1	1
7	R	26	m	h	y	n	1	1	1	1	1	1	1	1	1	1	n	1	1	1	n	n	n	n	1	1	1	1	1	1	1	1	1	1	1	1
8	R					1	1	1	1	1	1	1	1	1	1	1	1	1	1	1	1	1	1	1	n	1	1	1	1	1	1	1	1		1	1
9	R	26	f	C	y	1	1	1	1	1	1	1	1	1	1	1	1	1	1	1	1	1	1	1	1	1	1	1	1	1	1	1	1	1	1	1
10	R					1	1	1	1	1	1	1	1	1	1	1	1	1	1	1	1	1	1	1	1	1	1	1	1	1	1	1	1	1	1	1
11	R	23	f	C	0	1	1	n	1	1	1	1	1	1	1	n	n	1	n	1	1	n	n	n	n	1	1	1	1	n	n	n	n	n	1	1
12	R	23	f	H	0	n	1	1	1	n	1	1	1	1	n	1	1	1	n	n	n	n	n	n	n	1	1	1	1	n	n	n	n	n	1	1
13	R					n	1	1	1	n	1	1	1	1	1	1	n	n	n	1	1	1	1	1	1	1	1	1	1	1	n	n	n	N	1	1
14	R	30	f	H	y	n	1	n	n	n	1	1	1	1	1	1	n	n	n	1	1	1	1	1	1	1	1	n	1	n	n	n	n	n	1	1
15	R					n	1	1	1	n	1	1	1	1	1	1	1	1	1	1	n	1	n	n	1	1	1	1	1	1	n	n	n	n	1	1
16	R					n	1	1	1	1	1	n	1	1	1	1	1	1	1	1	1	1	1	1	n	1	1	1	1	1	n	n	n	N	1	1
17	R					n	1	1	1	1	1	1	1	1	1	1	1	1	1	1	1	n	1	1	1	1	1	1	1	1	n	n	n	n	1	1
18	R	28	f	H	y	n	1	1	1	n	1	n	1	1	1	1	n	1	1	1	n	n	n	n	1	1	1	1	1	1	n	n	n	n	1	1
19	R					n	1	1	1	1	1	1	1	1	1	1	n	1	1	1	n	n	n	n	1	1	1	1	1	1	n	n	n	N	1	1
20	R	38	f	H	y	n	1	1	1	1	1	1	1	1	1	1	n	n	1	n	n	n	1	1	1	1	1	1	1	1	n	n	n	n	1	1
21	R					n	1	1	1	n	1	1	1	1	1	1	n	n	n	1	n	n	n	n	1	1	1	1	1	1	n	n	n	N	1	1
22	R	27	f	H	y	n	n	n	n	n	1	1	1	1	1	1	n	1	n	n	n	n	n	n	n	1	1	n	1	1	n	n	n	n	1	1
23	R					n	n	n	n	n	1	1	1	1	n	1	n	n	n	n	n	n	n	1	1	1	1	1	1	1	1	n	n	n	1	1
24	R	28	f	H	y	n	1	1	1	1	1	1	1	1	1	1	n	n	1	1	n	n	n	n	n	1	1	1	1	1	n	n	n	n	1	1
